# Supplementary material for: Spatial Immune Profiling and AI-Based Classifiers Identify Predictors of BCG Therapy Outcomes in High-Risk Non-Muscle-Invasive Bladder Cancer
Source: Cancers (Basel). 2026 Mar 13;18(6):938. doi: 10.3390/cancers18060938 (PMC13024979; doi:10.3390/cancers18060938)
Supplement: Supplementary file 1 [file cancers-18-00938-s001.zip]

Archive with 2 entries (2 files):
- Supplementary information.pdf
- Table S4. Single-Cell IMC analysis dataset.xlsx
