# Supplementary material for: Spatial Immune Profiling and AI-Based Classifiers Identify Predictors of BCG Therapy Outcomes in High-Risk Non-Muscle-Invasive Bladder Cancer
Source: Cancers (Basel). 2026 Mar 13;18(6):938. doi: 10.3390/cancers18060938 (PMC13024979; doi:10.3390/cancers18060938)
Supplement: Supplementary file 1 [file cancers-18-00938-s001.zip › Table S4. Single-Cell IMC analysis dataset.xlsx]

## Sheet: Database
Patient_ID	RNA-seq	B cells	Fibroblasts	M2	eMDSCs	Neutrophils	Ki67+ immune cells	SMA	Plasma cells	Undefined	CD4+ T cells	CD8+ T cells	ICTC	HLADR+ Tumor	Ki67+ Tumor	Ki67+ HLADR+ Tumor	Ki67+ CD15+ Tumor	CD15+ Tumor	Tumor	BCG_response	BRS_subtype	AllCells	AllTumor	AllImmune	Progression	Time_to_prog	Time_to_recurrence	Substage	Age	Sex	Smoking	CIS	Size	Focality	LVI	Variant	EAU
P01	R46	1488	163	365	62	186	483	636	635	17	1015	388	190	242	2	450	2	0	0	1	3	6324	696	4639	1	16	16	T1e	70	Male	Yes	No		Unifocal	No	UCC	High risk
P02	R71	64	421	221	8	137	72	210	252	4	276	237	39	1	9	7	235	32	7	1	2	2232	291	1271	1	35	4	T1e	61	Male		No	Large >3cm	Multifocal	No	UCC	Highest risk
P03	R24	11	38	449	19	82	236	348	257	3	187	136	89	5	651	80	3259	100	58	1	2	6008	4153	1380	1	7	5	T1e	65	Male	No	No	Large >3cm	Unifocal	Yes	Other	Highest risk
P04	R186	1852	113	1195	102	98	2687	467	783	0	1422	1434	571	34	29	665	0	0	0	1	3	11452	728	9573	1	14	14	T1e	70	Male	No	No	Small	Multifocal	No	UCC	Highest risk
P05	R50	46	140	532	16	1461	256	236	579	1	402	443	614	1179	138	1335	161	79	36	1	3	7654	2928	3736	1	15	15	T1e	61	Male	No	No	Small	Multifocal	No	UCC	Highest risk
P06		25	285	265	16	113	87	211	210	4	334	222	23	3	15	11	106	127	13	1		2070	275	1276	1				78			Yes		Multifocal			Highest risk
P07	R55	94	304	633	22	20	151	955	75	255	116	66	81	36	742	71	454	106	408	1	1	4589	1817	1432	1	53	53	T1e	56	Male	Yes	Yes		Multifocal	Yes	UCC	Highest risk
P08	R76	1905	197	430	48	169	232	928	682	1	1151	228	1	0	6	0	0	0	1	1	2	5979	7	4846	1	6	6	T1e	68	Male	No	No	Large >3cm	Multifocal	No	UCC	Highest risk
P10	R60	49	410	618	21	1465	235	773	39	66	754	96	154	58	213	12	315	319	1791	1	3	7388	2708	3343	1	10	5	T1e	88	Male	No	No		Multifocal	No	UCC	Highest risk
P11	R208A	3	162	113	2	0	86	242	2	23	5	15	246	14	647	18	980	2395	1585	1	2	6538	5639	249	0	128	54	T1m	61	Male	No	No		Unifocal	No	UCC	High risk
P13		490	443	1001	101	714	474	1457	276	59	619	215	242	20	1344	201	66	12	428	1		8162	2071	3949	1				71			Yes		Multifocal			Highest risk
P14	R209	0	96	435	20	38	4405	112	3	1	206	618	2155	1	28	9	5	0	12	1	3	8144	55	5726	0	88	32	T1e	54	Male	Yes	No		Unifocal	No	UCC	High risk
P15	R14	2	206	243	49	57	72	472	122	1	94	85	278	294	4	102	2390	2182	10	1	3	6663	4982	725	1	48	12	T1e	77	Male	Yes	No		Unifocal	No	UCC	High risk
P16	R78	2	32	79	1	22	6	29	1	35	10	2	89	26	59	3	101	1382	158	1	2	2037	1729	158	0	106	3	T1e	75	Female	Yes	No		Multifocal	No	Other	Highest risk
P17	R234	81	209	318	3	38	72	309	61	22	274	50	472	2792	15	155	30	17	101	1	3	5019	3110	919	1	36	36	T1e	66	Male	Yes	No		Unifocal	Yes	UCC	Highest risk
P18		1394	251	788	139	42	365	519	90	8	639	246	194	33	583	67	4	1	567	1		5930	1255	3711	1				53			Yes		Multifocal			Highest risk
P19	R12	215	141	1339	292	1976	1213	430	115	19	445	79	161	199	78	72	298	143	5	1	1	7220	795	5693	1	10	8	T1e	74	Male	Yes	No		Multifocal	No	UCC	Highest risk
P20	R15	4314	245	470	195	272	329	382	111	1	1177	247	30	1	23	7	0	0	9	1	3	7813	40	7116	1	43	31	T1e	72	Male	Yes	Yes		Multifocal	No	UCC	Highest risk
P21	R44	1	351	521	12	34	585	1188	122	34	38	8	171	19	701	149	1194	65	130	1	3	5323	2258	1355	1	13	3	T1e	79	Male	No	No			No	UCC	High risk
P22	R89	156	134	285	0	42	258	727	639	14	500	95	322	51	1778	55	3	7	2702	1	3	7768	4596	1989	1	40	26	T1e	71	Male	Yes	No		Unifocal	No	UCC	High risk
P23	R105	963	159	543	33	82	407	642	162	20	1322	394	118	20	270	105	888	65	29	1	1	6222	1377	3926	1	6	5	T1e	74	Male	Yes	No		Multifocal	Yes	UCC	Highest risk
P24	R36	62	90	119	32	87	997	66	444	0	169	2149	434	1008	12	775	0	0	26	1	3	6470	1821	4059	1	65	66	T1m	86	Male	No	No		Unifocal	No	UCC	High risk
P25	R8	194	106	475	43	25	199	787	282	5	336	228	90	9	391	24	2	4	373	1	2	3573	803	1787	1	39	40	T1e	69	Male	Yes	No	Small	Unifocal	No	UCC	High risk
P26	R149	3459	124	754	32	187	1366	367	240	234	1229	544	133	1	429	143	3	2	5	1	1	9252	583	8045	1	11	11	T1e	71	Male		Yes		Multifocal	No	Other	Highest risk
P27	R30	143	42	2680	389	41	900	358	1136	12	778	615	134	1	54	35	3	0	7	1	3	7328	100	6694	1	5	4	T1e	79	Male	No	No		Multifocal	No	UCC	Highest risk
P28	R39	101	133	192	6	237	605	327	279	51	510	49	162	37	2596	274	2595	328	686	1	2	9168	6516	2030	1	11	9	T1m	67	Male	Yes	No	Small	Multifocal	Yes	UCC	Highest risk
P29	R3	28	231	638	6	620	371	578	82	16	194	141	156	6	2994	156	247	17	171	1	2	6652	3591	2096	1	18	18	T1e	73	Male	Yes	No		Multifocal	No	UCC	Highest risk
P30	R279A	2190	191	679	182	419	494	630	395	1	1169	289	41	13	421	20	20	35	167	1	2	7356	676	5818	0	39	7	T1m	78	Female	No	No		Multifocal	No	UCC	Highest risk
P31	R263A	37	64	373	9	7	326	1194	12	0	586	203	38	15	641	14	332	928	991	1	3	5770	2921	1553	1	23	8	T1e	75	Male	Yes	No			No	UCC	High risk
P32	R223	34	138	1240	39	569	490	340	130	29	349	289	808	117	94	73	88	93	152	1	3	5072	617	3169	0	118	32	T1e	56	Female	Yes	No		Unifocal	No	Other	Highest risk
P33	R267A	29	58	1390	215	127	113	1250	118	2	527	112	29	2	0	0	0	0	0	1	2	3972	2	2633	0	56	15	T1m	87	Male	Yes	No		Multifocal	No	UCC	Highest risk
P34	R264A	61	254	476	24	87	132	493	474	133	217	237	659	331	50	123	15	30	249	1	1	4045	798	1841	1	50	50	T1m	77	Male	Yes	No	Large >3cm	Multifocal	Yes	UCC	Highest risk
P35	R160	5	139	57	3	3	42	747	3	77	10	8	23	28	1286	32	67	263	3446	1	1	6239	5122	208	0	93	3	T1m	54	Female	Yes	Yes	Small	Multifocal	No	UCC	Highest risk
P36	R130	81	287	374	33	37	164	436	775	5	267	380	71	15	1943	52	15	11	240	1	1	5186	2276	2116	1	11	4	T1m	81	Male		Yes		Multifocal	No	UCC	Highest risk
P38	R242A	6	40	219	16	14	274	313	43	2	253	76	485	1653	528	1809	1	5	286	1	3	6023	4282	903	0	24	7	T1e	81	Male	Yes	No		Unifocal	No	UCC	High risk
P39	R116	701	544	698	197	32	330	465	200	14	554	321	90	9	70	40	5	0	40	1	3	4310	164	3047	0	100	78	T1e	69	Male	Yes	Yes		Multifocal	No	UCC	Highest risk
P40	R220	29	199	354	58	34	209	549	228	6	246	232	214	232	866	555	689	117	88	1	2	4905	2547	1396	0	54	19	T1e	59	Male	Yes	No		Unifocal	No	UCC	High risk
P41	R233A	210	465	795	164	885	654	796	263	10	1006	450	217	209	1978	386	123	358	684	1	2	9653	3738	4437	1	87	26	T1e	48	Male	Yes	Yes		Multifocal	No	UCC	Highest risk
P42	R224	108	266	159	3	12	181	603	98	8	450	134	164	18	2855	70	225	313	1150	1	2	6817	4631	1153	0	74	22	T1e	71	Male	Yes	No		Multifocal	No	UCC	Highest risk
P43	R33	156	688	845	305	362	521	677	699	7	2619	528	56	30	3	13	26	64	11	1	3	7610	147	6042	1	83	76	T1e	71	Male	Yes	No		Multifocal	No	UCC	Highest risk
P44	R216	1	69	488	0	2	229	1108	37	3376	135	8	404	24	559	1117	662	317	594	1	2	9130	3273	4276	1	47	47	T1e	67	Male	Yes	No		Unifocal	No	UCC	High risk
P45	R58	0	76	88	0	4	35	341	8	1	94	223	387	84	139	15	188	4452	366	0	2	6501	5244	453	0	73	73	T1m	75	Male		No		Unifocal	No	UCC	High risk
P46	R88	322	82	145	7	13	82	353	45	3	328	107	50	26	858	15	140	1418	4944	1	2	8938	7401	1052	1	27	17	T1e	69	Male	Yes	No	Small	Multifocal	No	UCC	Highest risk
P48	R64	2	35	180	18	8	344	168	248	16	32	15	33	0	737	38	3546	7	19	0	3	5446	4347	863	0	52	52	T1e	83	Female	Yes	No	Small	Multifocal	No	UCC	Highest risk
P49	R42	7	31	138	0	13	28	279	25	1	20	48	98	34	685	13	985	2190	813	0	3	5408	4720	280	0	103	103	T1m	57	Male	No	No		Multifocal	No	UCC	Highest risk
P50	R205A	76	64	358	51	111	86	975	79	0	587	222	16	0	37	1	3	0	295	0	2	2961	336	1570	0	80	25	T1m	75	Male		No		Unifocal	No	UCC	High risk
P51	R318A	3	229	343	27	2	454	452	1	8	71	23	52	0	2106	132	2	0	205	0	1	4110	2445	932	0	63	63	T1e	54	Male	Yes	No	Small	Unifocal	No	UCC	High risk
P52	R1	0	86	84	1	1	25	175	9	31	21	8	29	55	873	40	53	182	923	0	2	2596	2126	180	0	110	110	T1m	72	Male	No	No	Small	Multifocal	No	UCC	Highest risk
P53	R16	4	259	268	5	38	169	734	35	25	78	56	235	39	1261	115	89	103	2859	0	1	6372	4466	678	0	91	91	T1e	70	Male	Yes	No	Small	Multifocal	No	UCC	Highest risk
P54	R6	4	74	244	34	16	110	653	21	25	159	34	47	1	599	27	2575	76	1194	0	1	5893	4472	647	0	114	114	T1e	64	Male	Yes	Yes		Multifocal	No	UCC	Highest risk
P55	R94	2436	236	318	55	91	663	406	147	146	391	354	246	1	857	181	32	5	289	0	2	6854	1365	4601	0	58	58	T1e	45	Male	Yes	No	Small	Unifocal	No	UCC	High risk
P56	R127	825	44	969	62	47	469	638	511	1252	897	337	270	3	443	140	41	0	481	0	1	7429	1108	5369	0	81	81	T1e	68	Male	Yes	No		Unifocal	No	UCC	High risk
P57	R128	71	29	353	0	2	347	175	492	7	252	425	2459	2040	97	1878	0	0	42	0	2	8669	4057	1949	0	59	59	T1m	79	Male	No	No	Small	Unifocal	No	UCC	High risk
P58	R141	5566	14	764	57	99	195	252	309	21	407	132	304	43	389	78	3	13	1832	0	1	10478	2358	7550	0	82	82	T1e	59	Male	No	No	Large >3cm	Unifocal	No	UCC	Highest risk
P59	R138	97	89	422	56	31	236	829	355	5	695	315	623	138	970	116	4	55	1959	0	3	6995	3242	2212	0	74	74	T1m	52	Female	No	No		Unifocal	No	UCC	High risk
P60	R142	211	97	578	16	134	136	854	13	1	426	82	139	1781	26	453	7	3	13	0	1	4970	2283	1597	0	202	202	T1e	78	Male	Yes	No		Unifocal	No	UCC	High risk
P61	R5	5	165	255	10	125	291	711	106	11	481	111	190	19	1102	70	901	841	1313	0	1	6707	4246	1395	0	34	4	T1m	66	Male	Yes	Yes		Unifocal	No	UCC	Highest risk
P62	R168	38	33	94	11	5	61	214	6	14	261	83	59	45	1737	45	97	578	2257	0	2	5638	4759	573	0	83	83	T1e	74	Male	Yes	No		Unifocal	No	UCC	High risk
P63	R10	347	142	846	115	134	347	935	769	5	1162	331	261	11	363	55	7	1	1070	0	2	6901	1507	4056	0	124	107	T1e	73	Male	Yes	Yes	Small	Multifocal	No	UCC	Highest risk
P64	R38	2	27	166	7	5	55	747	0	49	17	5	63	4	1146	21	9	19	4855	0	2	7197	6054	306	0	85	85	T1e	59	Male	No	No	Small	Multifocal	No	UCC	Highest risk
P65	R93	911	160	730	106	109	593	260	69	6	644	478	66	1	10	0	1491	12	40	0	2	5686	1554	3646	0	97	97	T1e	59	Male	Yes	Yes		Multifocal	Yes	UCC	Highest risk
P66	R108	61	40	189	50	17	83	467	2	2	409	92	256	35	409	12	173	583	985	1	2	3865	2197	905	0	86	7	T1e	61	Male	No	No		Unifocal	No	UCC	High risk
P67	R31	74	60	276	20	103	831	410	91	2	292	247	1204	903	238	3175	21	21	73	0	2	8041	4431	1936	0	119	119	T1m	69	Male	Yes	No		Unifocal	No	UCC	High risk
P70	R111	26	100	211	113	43	125	126	91	6	204	55	124	6	499	34	481	256	260	0	2	2760	1536	874	0	55	55	T1e	70	Male	No	No	Large >3cm	Unifocal	No	UCC	Highest risk
P71	R125	0	186	363	2	5	139	668	10	205	113	12	60	5	752	72	439	65	1443	1	1	4539	2776	849	0	149	5	T1e	65	Female	No	Yes	Small	Unifocal	No	Other	Highest risk
P72	R269A	45	89	369	27	93	104	68	164	12	175	166	602	1801	12	1623	103	39	6	0	2	5498	3584	1155	0	144	144	T1e	53	Female	Yes	No		Multifocal	No	UCC	Highest risk
P73	R275A	28	195	179	2	5	125	560	4	18	85	198	105	9	3437	29	51	63	1934	0	3	7027	5523	644	0	116	116	T1e	75	Male	Yes	No		Unifocal	No	UCC	High risk
P74	R145	215	263	839	72	914	311	803	154	28	754	206	223	1700	16	685	6	0	8	1	3	7197	2415	3493	0	78	5	T1e	67	Male	No	No		Unifocal	No	UCC	High risk
P75	R303A	17	1475	1263	7	172	2587	29	46	76	400	279	439	6	127	167	27	0	7	0	3	7124	334	4847	0	62	62	T1e	71	Male		No	Large >3cm	Unifocal	No	UCC	Highest risk
P76	R52	41	1475	821	94	883	92	892	320	78	151	233	103	7	141	19	17	5	160	0	3	5532	349	2713	0	58	58	T1e	61	Male	Yes	Yes		Unifocal	No	UCC	Highest risk
P77	R261A	10	135	439	5	94	907	371	14	152	1418	722	1165	489	805	1791	215	67	492	0	2	9291	3859	3761	0	76	76	T1e	75	Male	Yes	No		Unifocal	No	Other	High risk
P78	R311A	413	128	612	318	1122	393	666	421	1	922	388	1710	2407	53	678	26	42	50	0	2	10350	3256	4590	0	54	54	T1e	47	Female	Yes	No	Small	Unifocal	No	Other	High risk
P79	R259A	2	19	71	2	58	90	280	0	3	48	23	226	72	1237	177	3005	4362	302	0	1	9977	9155	297	0	80	80	T1e	66	Female	Yes	No	Large >3cm	Multifocal	No	UCC	Highest risk
P80	R23	49	161	1210	20	132	853	840	96	7	142	198	665	173	741	285	48	50	584	0	2	6254	1881	2707	0	135	135	T1e	66	Male	Yes	No	Large >3cm	Multifocal	No	UCC	Highest risk
P81	R163	152	592	1086	83	93	518	2335	85	17	1341	667	87	2	379	42	1	0	371	0	3	7851	795	4042	0	117	117	T1e	77	Male	Yes	No		Multifocal	No	UCC	Highest risk
P82	R321A	26	117	355	18	37	172	175	208	13	330	279	273	396	984	287	85	249	2713	0	1	6717	4714	1438	0	61	61	T1e	72	Male	Yes	Yes	Small	Unifocal	No	UCC	Highest risk
P83	R324A	280	35	472	18	37	267	363	112	0	748	155	838	3542	9	631	15	35	5	0	1	7562	4237	2089	0	61	61	T1m	56	Female	No	No		Unifocal	No	UCC	High risk
P84	R307A	1	70	171	12	19	192	613	1	22	164	17	182	14	3088	62	198	277	1743	0	2	6846	5382	599	0	69	69	T1m	65	Female	No	No	Large >3cm	Multifocal	No	UCC	Highest risk
P85	R328A	315	133	923	64	991	583	528	224	1	730	1385	507	1443	5	293	2	2	2	0	1	8131	1747	5216	0	49	49	T1e	73	Male	Yes	No	Large >3cm	Multifocal	No	UCC	Highest risk
P86	R315	115	149	580	395	374	374	703	241	64	873	441	605	72	264	83	293	163	860	0	1	6649	1735	3457	0	68	68	T1e	62	Male	Yes	Yes		Multifocal	No	UCC	Highest risk
P87	R217A	266	42	2166	12	961	2609	222	326	0	942	1125	425	37	8	19	5	0	1	0	3	9166	70	8407	0	77	77	T1e	80	Male	No	No		Multifocal	No	Other	Highest risk
P88	R219	130	208	325	4	78	122	344	3	3	380	156	348	408	9	402	1880	723	13	0	2	5536	3435	1201	0	73	73	T1m	61	Male	Yes	Yes		Unifocal	No	UCC	Highest risk
